# Supplementary material for: Roles of NADPH oxidases in regulating redox homeostasis and pathogenesis of the poplar canker fungus Cytospora chrysosperma
Source: Stress Biol. 2025 May 8;5(1):33. doi: 10.1007/s44154-025-00223-y (PMC12061831; doi:10.1007/s44154-025-00223-y)
Supplement: Supplementary file 3 — Additional file 3. [file 44154_2025_223_MOESM3_ESM.xlsx]

## Sheet: Sheet1
Primer name	Sequence	Application
CcNox1-5Ffor	GTGTATCTGAGCGGCCTTTG	CcNox1 5’ flanking sequence
CcNox1-5Frev	ACCAGATTACCAGTCGACCG
CcNox1-3Ffor	TGAATTAGCTGGCAGGGTCA	CcNox1 3’ flanking sequence
CcNox1-3Frev	CGTTGTGTGTGAGCTGACAA
CcNox2-5Ffor	GCACCGCGTTCTTCCATAAC	CcNox2 5’ flanking sequence
CcNox2-5Frev	TTGGGAGTAGCCCTTGGAGT
CcNox2-3Ffor	CACAAGGCAACAAGGTTCCG	CcNox2 3’ flanking sequence
CcNox2-3Frev	TCGTCAAACCCGATGCAGAA
CcNoxR-5Ffor	CTTGTGCGACTGTGTGAACA	CcNoxR 5’ flanking sequence
CcNoxR-5Frev	TTGTTCTGCCCTGTTTCTGC
CcNoxR-3Ffor	GGGTTTGACGATGCCTTGTT	CcNoxR 3’ flanking sequence
CcNoxR-3Frev	AGTATCTGCCATCCGATCCC
External-CcNox1for	AGGGTATTCGCGAGGACAAG	External sequence used for validation of mutant
External-CcNox1rev	ATATCCACGCCCTCCTACATC
Internal-CcNox1for	CTCCGAAGTTGACGTTCCAC	Internal sequence used for validation of mutant
Internal-CcNox1rev	CATCGCCATCCTTCGTAACC
External-CcNox2for	CCCTACGAGCCTGATCACTT	External sequence used for validation of mutant
External-CcNox2rev	AACGTTAAGTGGATCCCGGT
Internal-CcNox2for	TACATGATAGCCCGGTCTGC	Internal sequence used for validation of mutant
Internal-CcNox2rev	TCGGGGCAGTTGAAGAAGAT
External-CcNoxRfor	ATCGCCAGTCGATCTATGGT	External sequence used for validation of mutant
External-CcNoxRrev	AACGTTAAGTGGATCCCGGT
Internal-CcNoxRfor	ATCAGAGAGCAGGCAGATGG	Internal sequence used for validation of mutant
Internal-CcNoxRrev	TCGACCTGTCCCTTGCAG
CcNox1-Compfor	AGGGTATTCGCGAGGACAAG	Complementary sequence
CcNox1-Comprev	TATAATGAGCCCCAAACGCG
CcNox2-Compfor	CATCGTCTCCCCATCCATGA	Complementary sequence
CcNox2-Comprev	GCATTACTCTCGGGCTTGTG
CcNoxR-Compfor	ATTGTTTGTTGCCCGAGTCG	Complementary sequence
CcNoxR-Comprev	AACAAGGCATCGTCAAACCC
RT-CcNox1for	TCCTTCGAGTGGTTCCAGAC	qRT-PCR of CcNox1
RT-CcNox1rev	CACGATGTTGTTGGTGGTGT
RT-CcNox2for	GCCTCCATCCTCAAGTCCAT	qRT-PCR of CcNox2
RT-CcNox2rev	GTAGGTGTGGATCTCGATGC
RT-CcNoxRfor	ACGATATGTACAGTGCCGAAA	qRT-PCR of CcNoxR
RT-CcNoxRrev	AGTTCGACAGTTGACCGGTA
RT-CcSod1for	TCTCTTGGGATATCACCGGC	qRT-PCR of CcSod1
RT-CcSod1rev	TGGGTCTTGTTGTGAGGGTT
RT-CcCat1for	GCGCAGTCCCATTCATCATT	qRT-PCR of CcCat1
RT-CcCat1rev	CGAACACTGCGTCTACCATG
RT-CcOahfor	AAGCTCCGACACCTCTTGAA	qRT-PCR of CcOah
RT-CcOahrev	GTCTCTCATATCGGCGAGCT
RT-CcActinfor	TCGGTATGGGTCAGAAGGAC	qRT-PCR of CcActin
RT-CcActinrev	GGAGCCTCAGTCAACAGGAC
RT-PtNPR1for	TGGGTTGATGAGAAACCAAAGTATG	qRT-PCR of PtNPR1
RT-PtNPR1rev	GCTGCACCTTGCTTTAGCAC
RT-PtNPR2.3for	CAAAGGATTGCTTCCAGTCAAGC	qRT-PCR of PtNPR2.3
RT-PtNPR2.3rev	TCAAGAAGGGCATCGAAGAGG
RT-PtMPK3for	GTGGGTCTGTAGGTTGCGT	qRT-PCR of PtMPK3
RT-PtMPK3rev	AGCTAACGACCGATGAGGATG
RT-PtMPK6for	TGGTCAGTGGGTTGTGTGTT	qRT-PCR of PtMPK6
RT-PtMPK6rev	GACTGACGGCGATGAAGTGG
RT-Pt18Sfor	GGCATGGAAGGTGATGCAGATC	qRT-PCR of Pt18S
RT-Pt18Srev	CTGTGTCAAACAAGAACTTGTCC
RT-CcSit1for	ACGGTGATGACGAAAGGGAC	qRT-PCR of CcSit1
RT-CcSit1rev	TATCATCGGCTTCGTCGTCG
RT-CcSit2for	ATCTTTGGGGGCGTATGCAA	qRT-PCR of CcSit2
RT-CcSit2rev	CCTCTGCTACTACGCTGTCG
